# Supplementary material for: Pancreatic Stone Protein as a Biomarker for Sepsis at the Emergency Department of a Large Tertiary Hospital
Source: Pathogens. 2022 May 9;11(5):559. doi: 10.3390/pathogens11050559 (PMC9145478; doi:10.3390/pathogens11050559)
Supplement: Supplementary file 1 [file pathogens-11-00559-s001.zip]

Archive with 1 entries (1 files):
- pathogens-1703128-supplementary.pdf
